# Supplementary material for: Intra-Tumor Genetic Heterogeneity in Wilms Tumor: Clonal Evolution and Clinical Implications
Source: eBioMedicine. 2016 May 27;9:120–9. doi: 10.1016/j.ebiom.2016.05.029 (PMC4972528; doi:10.1016/j.ebiom.2016.05.029)
Supplement: Supplementary file 2 — Supplementary material 1 [file mmc2.zip]

Archive with 1 entries (1 files):
- CGH_pipeline_documentation.html
