# Supplementary material for: Intra-Tumor Genetic Heterogeneity in Wilms Tumor: Clonal Evolution and Clinical Implications
Source: eBioMedicine. 2016 May 27;9:120–9. doi: 10.1016/j.ebiom.2016.05.029 (PMC4972528; doi:10.1016/j.ebiom.2016.05.029)
Supplement: Supplementary file 4 — Supplementary material 3 [file mmc4.zip]

Archive with 1 entries (1 files):
- Genomic_waviness_documentation.html
